# Supplementary material for: Identification and Molecular Characterization of the Chloroplast Targeting Domain of Turnip yellow mosaic virus Replication Proteins
Source: Front Plant Sci. 2017 Dec 19;8:2138. doi: 10.3389/fpls.2017.02138 (PMC5742235; doi:10.3389/fpls.2017.02138)
Supplement: Supplementary file 1 [file Table_1.XLSX]

## Sheet: qPCR raw data
RTqPCR raw data of RNA samples from protoplasts
Quantification and normalization of viral RNAs to EF1α and PDF2 reference genes RNAs was performed according to Hellemans et al. (2007)
Expt 1
		EF1a reference gene								PDF2 reference gene								Normalization factor				TYMV viral genomic RNA
	Sample #	Cq1	Cq2	Cq3	Mean Cq	Delta Cq	RQ	SD RQ		Cq1	Cq2	Cq3	Mean Cq	Delta Cq	RQ	SD RQ		NF	SD NF	CV NF		Cq1	Cq2	Cq3	Mean Cq	Delta Cq	RQ	SD RQ	CV RQ		NRQ	SD NRQ	CV NRQ		% control
E17-stop69K	1	21.17	21.44	21.46	21.3567	2.09056	4.01793	0.432934		26.44	26.55	25.58	26.19	-2.74278	0.168055	0.0580399		0.821726	0.148642	0.18089		15.86	15.62	15.35	15.61	7.83722	180.851	30.6025	0.169214		220.086	54.5152	0.247699		115.708
	2	20.46	20.54	20.54	20.5133	2.93389	7.04138	0.216362		25.87	25.65	24.93	25.4833	-2.03611	0.266079	0.0850654		1.36878	0.219808	0.160586		15.76	15.93	15.22	15.6367	7.81056	177.68	43.685	0.245863		129.809	38.1198	0.29366		68.2455
	3	20.74	21.75	20.79	21.0933	2.35389	4.78723	1.81289		25.97	25.7	25.81	25.8267	-2.37944	0.212841	0.0187902		1.00942	0.196254	0.194424		15.88	15.21	15.42	15.5033	7.94389	194.108	44.1149	0.22727		192.297	57.5133	0.299086		101.098
	4	21.36	21.39	21.07	21.2733	2.17389	4.24697	0.499322		25.48	25.91	25.58	25.6567	-2.20944	0.237718	0.034782		1.00478	0.0942988	0.0938502		15.35	15.8	14.8	15.3167	8.13056	219.689	72.9704	0.332154		218.644	75.4666	0.345158		114.949
E17-stop69K-αA-αB(LL/PP)	1	21.22	20.98	20.91	21.0367	2.41056	4.97115	0.537682		25.66	25.96	25.89	25.8367	-2.38944	0.211462	0.0215808		1.02528	0.0762338	0.0743538		23.2	24.42	23.11	23.5767	-0.129444	0.917734	0.445365	0.485288		0.895102	0.439451	0.490951		0.470589
	2	21.35	20.46	21.14	20.9833	2.46389	5.15069	1.59412		25.57	25.69	26.45	25.9033	-2.45611	0.202491	0.0628336		1.02126	0.223791	0.219132		23.52	23.69	23.59	23.6	-0.152778	0.903641	0.051204	0.0566641		0.884831	0.200273	0.22634		0.465189
	3	20.29	20.46	20.23	20.3267	3.12056	7.97241	0.632755		25.41	24.99	25.39	25.2633	-1.81611	0.307	0.0472958		1.56446	0.135561	0.0866503		23.55	23.18	23.14	23.29	0.157222	1.1099	0.166395	0.149919		0.709447	0.122847	0.173159		0.372983
	4	21.21	20.89	21.31	21.1367	2.31056	4.6512	0.67886		25.82	26.19	25.89	25.9667	-2.51944	0.194321	0.0248356		0.950698	0.0922191	0.0970015		23.84	24.3	23.72	23.9533	-0.506111	0.71487	0.145151	0.203046		0.751942	0.169207	0.225026		0.395324
E17-stop69K-αA-αB(ILLL/AAAA)	1	20.29	19.92	19.93	20.0467	3.40056	9.60477	1.3469		25.43	25.57	25.4	25.4667	-2.01944	0.268979	0.0158701		1.60732	0.122268	0.0760693		23.84	22.71	23.18	23.2433	0.203889	1.14479	0.43098	0.376471		0.712234	0.273555	0.38408		0.374448
	2	20.18	20.19	20.36	20.2433	3.20389	8.42687	0.56711		25.28	26.37	26.3	25.9833	-2.53611	0.192227	0.0762596		1.27274	0.256066	0.201192		23.55	23.15	23.32	23.34	0.107222	1.0737	0.142949	0.133137		0.843612	0.203525	0.241255		0.443519
	3	21.64	22.47	22.64	22.25	1.19722	2.21769	0.789413		27.75	28.08	27.97	27.9333	-4.48611	0.0540932	0.00591013		0.346355	0.0644831	0.186176		24.9	24.91	24.72	24.8433	-1.39611	0.396173	0.0280943	0.0709142		1.14383	0.227879	0.199224		0.601356
	4	20.21	20.96	20.89	20.6867	2.76056	6.27449	1.72931		25.96	26.42	26.45	26.2767	-2.82944	0.158846	0.0283683		0.998339	0.163933	0.164206		23.5	23.34	23.71	23.5167	-0.0694444	0.954989	0.117526	0.123065		0.956577	0.196294	0.205204		0.502909
Expt 2
		EF1a reference gene								PDF2 reference gene								Normalization factor				TYMV viral genomic RNA
	Sample #	Cq1	Cq2	Cq3	Mean Cq	Delta Cq	RQ	SD RQ		Cq1	Cq2	Cq3	Mean Cq	Delta Cq	RQ	SD RQ		NF	SD NF	CV NF		Cq1	Cq2	Cq3	Mean Cq	Delta Cq	RQ	SD RQ	CV RQ		NRQ	SD NRQ	CV NRQ		% control
E17-stop69K	1	17.95	17.74	18.61	18.1	2.81942	6.52508	1.97069		23.23	23.28	23.48	23.33	-2.41058	0.208575	0.0179414		1.16661	0.183174	0.157014		13.43	12.88	13.99	13.4333	7.48609	143.28	52.7387	0.368083		122.817	49.1482	0.400173		113.513
	2	17.74	17.75	18.32	17.9367	2.98275	7.27405	1.60666		23.63	24.35	23.58	23.8533	-2.93391	0.148414	0.0415793		1.03903	0.185339	0.178378		13.85	13.76	13.55	13.72	7.19942	118.472	12.0959	0.102099		114.023	23.4351	0.20553		105.384
	3	19.39	18.83	19.4	19.2067	1.71275	3.12499	0.678234		25.13	24.71	24.5	24.78	-3.86058	0.0812437	0.0169461		0.50387	0.0758371	0.150509		15.34	14.55	14.53	14.8067	6.11275	57.6274	17.6566	0.306392		114.37	39.0416	0.341364		105.705
	4	17.59	17.58	17.61	17.5933	3.32609	9.14054	0.0928865		23.44	23.45	23.16	23.35	-2.43058	0.205881	0.0220381		1.37181	0.0737513	0.0537621		13.25	13.33	12.61	13.0633	7.85609	183.128	47.9282	0.26172		133.494	35.6675	0.267185		123.38
	5	18.03	17.73	18.04	17.9333	2.98609	7.29019	0.85437		23.59	23.65	22.94	23.3933	-2.47391	0.20016	0.0512465		1.20798	0.170068	0.140787		14.31	14.35	14.38	14.3467	6.57275	78.1845	1.82099	0.0232909		64.7235	9.23611	0.142701		59.8202
	6	17.78	17.89	17.97	17.88	3.03942	7.5535	0.47936		23.64	23.5	23.34	23.4933	-2.57391	0.187559	0.0183073		1.19026	0.0692882	0.0582125		13.57	13.9	13.68	13.7167	7.20275	118.735	13.2314	0.111437		99.7548	12.5417	0.125725		92.1975
E17-stop69K-αA-αB(LL/PP)	1	18.42	19.04	18.53	18.6633	2.25609	4.48567	0.987178		24.29	24.54	24.23	24.3533	-3.43391	0.107221	0.0114631		0.693511	0.0848398	0.122334		21.47	21.43	21.62	21.5067	-0.587246	0.67742	0.0450015	0.0664308		0.976798	0.135977	0.139207		0.902797
	2	18.6	18.72	18.61	18.6433	2.27609	4.54576	0.201356		24.4	23.87	23.8	24.0233	-3.10391	0.132883	0.0283476		0.777208	0.0846682	0.108939		21.89	21.46	21.42	21.59	-0.67058	0.640997	0.110774	0.172815		0.824743	0.168483	0.204286		0.762261
	3	18.3	17.78	17.96	18.0133	2.90609	6.91235	1.21433		23.71	24.28	23.7	23.8967	-2.97725	0.144291	0.0311508		0.998694	0.138985	0.139167		21.61	21.62	21.46	21.5633	-0.643913	0.652434	0.0387821	0.0594422		0.653288	0.0988622	0.15133		0.603795
	4	17.82	18.22	18.27	18.1033	2.81609	6.51063	1.06828		23.39	23.89	23.59	23.6233	-2.70391	0.172356	0.0282044		1.05931	0.12274	0.115868		18.96	19.61	18.72	19.0967	1.82275	3.34965	1.02294	0.305386		3.16209	1.03283	0.326628		2.92254
	5	18.41	18.29	18.28	18.3267	2.59275	5.61174	0.270072		24.15	24.41	23.94	24.1667	-3.24725	0.121058	0.0185332		0.824223	0.0661359	0.0802403		20.86	22.25	20.57	21.2267	-0.307246	0.815653	0.485776	0.595567		0.989602	0.5947	0.600948		0.914631
E17-stop69K-αA-αB(ILLL/AAAA)	1	18.3	17.65	18.64	18.1967	2.72275	6.11867	2.04757		23.66	23.74	23.54	23.6467	-2.72725	0.169761	0.0111119		1.01917	0.173761	0.170492		23.71	22.99	22.45	23.05	-2.13058	0.24341	0.102046	0.419237		0.238831	0.10809	0.452578		0.220738
	2	18.78	18.5	18.94	18.74	2.17942	4.26263	0.631554		24.34	24.64	24.57	24.5167	-3.59725	0.096417	0.00983986		0.641085	0.0576682	0.089954		21.98	21.8	22.63	22.1367	-1.21725	0.446069	0.129166	0.289565		0.695803	0.210978	0.303215		0.64309
	3	17.44	17.6	17.7	17.58	3.33942	9.22198	0.804602		23.76	23.42	23.71	23.63	-2.71058	0.171611	0.0204849		1.25801	0.0930014	0.0739274		20.46	20.48	19.99	20.31	0.60942	1.49806	0.275511	0.183912		1.19082	0.236036	0.198214		1.1006
	4	17.88	17.44	17.66	17.66	3.25942	8.74401	1.27975		23.42	23.41	23.5	23.4433	-2.52391	0.193757	0.00621488		1.30162	0.0975117	0.0749156		23.85	23.45	22.42	23.24	-2.32058	0.214592	0.104998	0.489289		0.164865	0.0816069	0.494991		0.152375
	5	17.47	17.31	17.38	17.3867	3.53275	10.4877	0.559619		23.15	23.27	23.25	23.2233	-2.30391	0.223555	0.00934564		1.53121	0.0518966	0.0338926		21.95	22.69	21.86	22.1667	-1.24725	0.437282	0.132083	0.302055		0.28558	0.0868022	0.30395		0.263945
	6	18.13	18.4	18.38	18.3033	2.61609	5.69953	0.570434		23.9	24.28	23.96	24.0467	-3.12725	0.130882	0.0173858		0.863693	0.0718246	0.0831599		23.26	23.61	23.34	23.4033	-2.48391	0.192562	0.0234208	0.121627		0.222951	0.0328495	0.147339		0.206061
E17-G404R	1	17.8	18.18	17.7	17.8933	3.02609	7.48679	1.26134		23.77	24.18	23.75	23.9	-2.98058	0.143979	0.0227211		1.03824	0.119834	0.11542		20.97	21.45	21.41	21.2767	-0.357246	0.789049	0.139372	0.176633		0.759989	0.160358	0.211		0.702413
	2	17.46	17.53	17.74	17.5767	3.34275	9.24245	0.89596		22.93	23.34	22.92	23.0633	-2.14391	0.248067	0.0386566		1.51418	0.138944	0.0917616		21.97	21.8	21.5	21.7567	-0.837246	0.57392	0.0905804	0.157828		0.37903	0.0691974	0.182564		0.350315
	3	18.31	18.86	18.32	18.4967	2.42275	5.01165	1.04921		23.78	24.46	23.72	23.9867	-3.06725	0.136089	0.0363709		0.825852	0.140186	0.169747		22.67	22.3	22.53	22.5	-1.58058	0.350552	0.0434322	0.123897		0.424473	0.0892046	0.210154		0.392316
	4	17.35	17.56	17.92	17.61	3.30942	9.03975	1.7336		23.23	22.89	23.33	23.15	-2.23058	0.234474	0.0351661		1.45588	0.177222	0.121729		21.57	20.29	19.6	20.4867	0.432754	1.33243	0.883333	0.662949		0.915206	0.616878	0.674032		0.845871
	5	18.19	18.71	18.49	18.4633	2.45609	5.12403	0.889783		23.94	24.4	23.95	24.0967	-3.17725	0.126695	0.0216453		0.805723	0.098138	0.121801		20.84	20.91	20.99	20.9133	0.00608696	1.00405	0.0499784	0.0497771		1.24614	0.163967	0.13158		1.15174
	6	17.38	17.59	17.85	17.6067	3.31275	9.05982	1.41905		23.74	23	23.5	23.4133	-2.49391	0.197574	0.0485022		1.3379	0.194799	0.145601		22.97	22.95	23.38	23.1	-2.18058	0.235471	0.0379002	0.160955		0.176	0.0381989	0.217039		0.162666
Abbreviations
Cq	Quantification cycle value
SD	Standard deviation
RQ	Relative quantity
NF	normalization factor
NRQ	normalized relative quantity
CV	Coefficient of variation

## Sheet: Relative accumulation
Mutant RNA accumulation relative to control (E17-stop69K) transcripts (%)
	E17-stop69K	E17-stop69K- αA-αB(LL/PP)	E17-stop69K- αA-αB(ILLL/AAAA)	E17-G404R
	115.708	0.470589	0.374448	0.702413
	68.2455	0.465189	0.443519	0.350315
	101.098	0.372983	0.601356	0.392316
	114.949	0.395324	0.502909	0.845871
	113.513	0.902797	0.220738	1.15174
	105.384	0.762261	0.64309	0.162666
	105.705	0.603795	1.1006
	123.38	2.92254	0.152375
	59.8202	0.914631	0.263945
	92.1975		0.206061
Mean	100	0.86779	0.450904	0.600886
SD	20.9386	0.797978	0.284269	0.366629
n =	10	9	10	6
